# Supplementary material for: Modeling attention and binding in the brain through bidirectional recurrent gating
Source: Nat Commun. 2026 May 5;17:4072. doi: 10.1038/s41467-026-72146-9 (PMC13144683; doi:10.1038/s41467-026-72146-9)
Supplement: Supplementary file 4 — Source Data [file 41467_2026_72146_MOESM4_ESM.xlsx]

## Sheet: Figure 6a
Figure 6a	CelebA dataset contains a strong spurious correlation between hair color and sex. This spurious feature can be exploited by naive classifiers as a shortcut for sex classification.
		train set	valid set	test set
	female blonde-hair	0.362176	0.399222	0.306855
	female black-hair	0.297352	0.230171	0.355729
	male blonde-hair	0.0219404	0.0251424	0.0222717
	male black-hair	0.318532	0.345465	0.315145
	total	63171	7199	8082

## Sheet: Figure 7d
Figure 7d	Results showing contrast gain. The psychometric function for the attended (validly cued) condition is shifted to the left compared to the unattended condition, indicating a reduced contrast threshold for the attended location.
		Data points		Fitted curve
	Contrast	Valid cue	invalid cue	Valid cue	invalid cue
	0	0.016	0.014	0.022	0.008
	0.01	0.035	0.012	0.028	0.012
	0.02	0.029	0.008	0.035	0.017
	0.03	0.059	0.02	0.043	0.022
	0.04	0.055	0.023	0.052	0.028
	0.05	0.045	0.047	0.062	0.035
	0.06	0.057	0.053	0.073	0.043
	0.07	0.074	0.066	0.086	0.052
	0.08	0.109	0.072	0.1	0.062
	0.09	0.131	0.049	0.117	0.074
	0.1	0.146	0.082	0.134	0.086
	0.11	0.123	0.074	0.154	0.101
	0.12	0.209	0.119	0.176	0.117
	0.13	0.219	0.148	0.2	0.135
	0.14	0.219	0.168	0.227	0.155
	0.15	0.244	0.162	0.255	0.177
	0.16	0.273	0.197	0.285	0.201
	0.17	0.342	0.236	0.317	0.227
	0.18	0.346	0.254	0.351	0.255
	0.19	0.393	0.285	0.387	0.285
	0.2	0.402	0.32	0.423	0.317
	0.21	0.453	0.346	0.46	0.35
	0.22	0.506	0.398	0.498	0.385
	0.23	0.566	0.406	0.536	0.421
	0.24	0.555	0.436	0.573	0.458
	0.25	0.617	0.48	0.609	0.495
	0.26	0.598	0.541	0.645	0.532
	0.27	0.66	0.619	0.679	0.569
	0.28	0.732	0.598	0.711	0.606
	0.29	0.75	0.654	0.742	0.641
	0.3	0.789	0.666	0.77	0.675
	0.31	0.799	0.719	0.797	0.707
	0.32	0.814	0.73	0.821	0.738
	0.33	0.842	0.76	0.843	0.766
	0.34	0.879	0.795	0.863	0.793
	0.35	0.887	0.82	0.881	0.818
	0.36	0.902	0.818	0.897	0.84
	0.37	0.893	0.838	0.912	0.861
	0.38	0.92	0.883	0.925	0.879
	0.39	0.943	0.902	0.937	0.896
	0.4	0.93	0.889	0.947	0.911
	0.41	0.965	0.926	0.956	0.924
	0.42	0.969	0.959	0.964	0.936
	0.43	0.98	0.957	0.97	0.947
	0.44	0.98	0.963	0.977	0.956
	0.45	0.986	0.963	0.982	0.964
	0.46	0.988	0.98	0.986	0.972
	0.47	0.99	0.982	0.99	0.978
	0.48	0.98	0.984	0.994	0.983
	0.49	0.992	0.979	0.997	0.988
	0.5	0.996	0.986	1	0.993

## Sheet: Figure 7f
Figure 7f	Our results qualitatively match the human data, showing a similar shift of the 50\% threshold, demonstrating that attention increases the apparent contrast of the cued stimulus.
		Data points			Fitted curve
	Contrast	Test cue	standard cue	Neutral cue	Test cue	standard cue	Neutral cue
	0	0.057	0.004	0.023	0.054	0.014	0.036
	0.01	0.074	0.018	0.031	0.071	0.02	0.043
	0.02	0.08	0.021	0.064	0.093	0.028	0.053
	0.03	0.129	0.037	0.074	0.122	0.04	0.068
	0.04	0.154	0.051	0.102	0.161	0.058	0.09
	0.05	0.217	0.094	0.105	0.211	0.083	0.12
	0.06	0.264	0.15	0.16	0.273	0.119	0.163
	0.07	0.359	0.168	0.246	0.345	0.168	0.22
	0.08	0.438	0.238	0.289	0.427	0.231	0.292
	0.09	0.498	0.289	0.391	0.513	0.31	0.379
	0.1	0.609	0.416	0.457	0.599	0.402	0.477
	0.11	0.676	0.479	0.572	0.68	0.502	0.577
	0.12	0.748	0.602	0.664	0.752	0.602	0.672
	0.13	0.797	0.711	0.764	0.812	0.695	0.756
	0.14	0.842	0.764	0.807	0.862	0.775	0.825
	0.15	0.928	0.834	0.893	0.9	0.839	0.878
	0.16	0.928	0.896	0.928	0.929	0.888	0.917
	0.17	0.963	0.93	0.951	0.951	0.924	0.945
	0.18	0.973	0.959	0.973	0.966	0.95	0.965
	0.19	0.984	0.971	0.99	0.978	0.968	0.979
	0.2	0.992	0.992	0.992	0.986	0.981	0.988
	0.21	0.996	0.998	1	0.992	0.989	0.994
	0.22	1	0.996	0.996	0.996	0.995	0.998
	0.23	1	1	1	0.999	0.999	1
	0.24	0.998	0.996	1	1	1	1
	0.25	1	1	1	1	1	1
	0.26	1	1	1	1	1	1
	0.27	1	1	1	1	1	1
	0.28	1	1	1	1	1	1
	0.29	1	1	1	1	1	1
	0.3	1	1	1	1	1	1

## Sheet: Figure 7i
Figure 7i	The effect of perceptual load on performance. For neutrally cued trials, change-detection accuracy decreases as the number of Gabor patches (i.e., number of distractors) increases.
							Fitted sigmoid
	Target's orientation change (angle)	Percent Correct					Target's orientation change (angle)	Percent Correct
		# of Dist. = 0	# of Dist. = 1	# of Dist. = 3	# of Dist. = 7			# of Dist. = 0	# of Dist. = 1	# of Dist. = 3	# of Dist. = 7
	5	0.014	0.006	0.004	0.002		4	0.004	-0.001	-0.001	-0.001
	6	0.088	0.014	0.008	0		4.111	0.005	-0.001	-0.001	-0.001
	7	0.203	0.105	0.027	0.006		4.222	0.006	-0.001	-0.001	-0.001
	8	0.512	0.248	0.119	0.064		4.333	0.007	-0.001	-0.001	-0.001
	9	0.771	0.553	0.324	0.193		4.444	0.008	-0.001	-0.001	-0.001
	10	0.926	0.77	0.615	0.52		4.556	0.01	-0.001	-0.001	-0.001
	11	0.967	0.92	0.832	0.76		4.667	0.012	-0.001	-0.001	-0.001
	12	0.994	0.975	0.922	0.904		4.778	0.014	-0.001	-0.001	-0.001
	13	0.996	0.992	0.969	0.965		4.889	0.017	-0.001	-0.001	-0.001
	14	0.998	1	0.992	0.982		5	0.02	-0.001	-0.004	-0.001
	15	1	1	0.998	0.992		5.111	0.023	0	-0.003	-0.001
							5.222	0.027	0.002	-0.003	-0.001
							5.333	0.031	0.004	-0.002	-0.001
							5.444	0.036	0.007	-0.001	-0.001
							5.556	0.042	0.01	0	-0.001
							5.667	0.048	0.013	0.001	-0.001
							5.778	0.055	0.016	0.002	-0.004
							5.889	0.063	0.02	0.004	-0.004
							6	0.072	0.024	0.006	-0.003
							6.111	0.083	0.029	0.008	-0.002
							6.222	0.094	0.035	0.01	-0.001
							6.333	0.107	0.041	0.012	0
							6.444	0.122	0.048	0.015	0.002
							6.556	0.138	0.055	0.018	0.003
							6.667	0.156	0.064	0.022	0.005
							6.778	0.175	0.073	0.026	0.007
							6.889	0.197	0.084	0.031	0.01
							7	0.22	0.096	0.036	0.013
							7.111	0.245	0.109	0.042	0.016
							7.222	0.272	0.123	0.049	0.019
							7.333	0.301	0.138	0.056	0.024
							7.444	0.331	0.156	0.065	0.028
							7.556	0.363	0.174	0.074	0.034
							7.667	0.396	0.194	0.084	0.04
							7.778	0.43	0.216	0.096	0.047
							7.889	0.465	0.239	0.109	0.055
							8	0.5	0.264	0.123	0.064
							8.111	0.534	0.29	0.139	0.075
							8.222	0.569	0.317	0.157	0.086
							8.333	0.603	0.346	0.175	0.099
							8.444	0.636	0.376	0.196	0.113
							8.556	0.667	0.407	0.218	0.13
							8.667	0.697	0.438	0.242	0.147
							8.778	0.726	0.47	0.268	0.167
							8.889	0.753	0.502	0.295	0.189
							9	0.778	0.534	0.323	0.212
							9.111	0.801	0.566	0.353	0.237
							9.222	0.822	0.597	0.384	0.265
							9.333	0.841	0.627	0.415	0.294
							9.444	0.859	0.656	0.448	0.324
							9.556	0.875	0.684	0.48	0.357
							9.667	0.889	0.711	0.513	0.39
							9.778	0.902	0.737	0.546	0.424
							9.889	0.913	0.761	0.578	0.459
							10	0.923	0.783	0.61	0.495
							10.111	0.932	0.804	0.64	0.53
							10.222	0.94	0.823	0.669	0.565
							10.333	0.947	0.841	0.697	0.599
							10.444	0.954	0.857	0.724	0.632
							10.556	0.959	0.872	0.749	0.663
							10.667	0.964	0.886	0.772	0.693
							10.778	0.968	0.898	0.794	0.722
							10.889	0.972	0.909	0.814	0.748
							11	0.975	0.919	0.832	0.773
							11.111	0.978	0.928	0.849	0.796
							11.222	0.981	0.936	0.864	0.817
							11.333	0.983	0.944	0.878	0.835
							11.444	0.985	0.95	0.891	0.853
							11.556	0.986	0.956	0.902	0.868
							11.667	0.988	0.961	0.912	0.882
							11.778	0.989	0.966	0.921	0.894
							11.889	0.99	0.97	0.929	0.905
							12	0.991	0.973	0.936	0.915
							12.111	0.992	0.976	0.943	0.924
							12.222	0.993	0.979	0.948	0.932
							12.333	0.993	0.982	0.953	0.938
							12.444	0.994	0.984	0.958	0.944
							12.556	0.994	0.986	0.962	0.949
							12.667	0.995	0.988	0.965	0.954
							12.778	0.995	0.989	0.968	0.958
							12.889	0.995	0.991	0.971	0.962
							13	0.996	0.992	0.974	0.965
							13.111	0.996	0.993	0.976	0.967
							13.222	0.996	0.994	0.977	0.97
							13.333	0.996	0.995	0.979	0.972
							13.444	0.996	0.996	0.981	0.973
							13.556	0.997	0.996	0.982	0.975
							13.667	0.997	0.997	0.983	0.976
							13.778	0.997	0.997	0.984	0.977
							13.889	0.997	0.998	0.985	0.978
							14	0.997	0.998	0.986	0.979
							14.111	0.997	0.998	0.986	0.98
							14.222	0.997	0.999	0.987	0.981
							14.333	0.997	0.999	0.987	0.981
							14.444	0.997	0.999	0.988	0.982
							14.556	0.997	0.999	0.988	0.982
							14.667	0.997	1	0.988	0.983
							14.778	0.997	1	0.989	0.983
							14.889	0.997	1	0.989	0.983
							15	0.997	1	0.989	0.983

## Sheet: Figure 7j
Figure 7i	Inattentional change blindness effect shown for a set size of two patches. Performance is highest with a valid cue and significantly impaired when an invalid cue directs attention to a distractor, falling well below the neutral cue baseline.
						Fitted sigmoid
	Target's orientation change (angle)	Percent Correct				Target's orientation change (angle)	Percent Correct
		Vaid cue	Neutral cue	inValid cue			Vaid cue	Neutral cue	inValid cue
	5	0.027	0.006	0		4	0.012	-0.004	-0.004
	6	0.066	0.014	0		4.111	0.013	-0.004	-0.004
	7	0.209	0.105	0.006		4.222	0.014	-0.004	-0.004
	8	0.428	0.248	0.031		4.333	0.016	-0.004	-0.004
	9	0.707	0.553	0.104		4.444	0.017	-0.004	-0.004
	10	0.906	0.77	0.34		4.556	0.019	-0.004	-0.004
	11	0.951	0.92	0.686		4.667	0.02	-0.004	-0.004
	12	0.998	0.975	0.846		4.778	0.023	-0.004	-0.004
	13	0.994	0.992	0.928		4.889	0.025	-0.003	-0.004
	14	1	1	0.975		5	0.027	-0.001	-0.004
	15	1	1	0.996		5.111	0.03	0	-0.004
						5.222	0.034	0.002	-0.004
						5.333	0.038	0.004	-0.004
						5.444	0.042	0.007	-0.003
						5.556	0.047	0.01	-0.003
						5.667	0.052	0.013	-0.003
						5.778	0.059	0.016	-0.003
						5.889	0.066	0.02	-0.003
						6	0.073	0.024	-0.002
						6.111	0.082	0.029	-0.002
						6.222	0.092	0.035	-0.001
						6.333	0.103	0.041	-0.001
						6.444	0.115	0.048	0
						6.556	0.128	0.055	0
						6.667	0.143	0.064	0.001
						6.778	0.159	0.073	0.002
						6.889	0.176	0.084	0.003
						7	0.195	0.096	0.004
						7.111	0.216	0.109	0.006
						7.222	0.239	0.123	0.008
						7.333	0.263	0.138	0.01
						7.444	0.288	0.156	0.012
						7.556	0.315	0.174	0.014
						7.667	0.344	0.194	0.017
						7.778	0.373	0.216	0.021
						7.889	0.404	0.239	0.025
						8	0.435	0.264	0.03
						8.111	0.467	0.29	0.035
						8.222	0.5	0.317	0.041
						8.333	0.532	0.346	0.048
						8.444	0.564	0.376	0.056
						8.556	0.596	0.407	0.065
						8.667	0.626	0.438	0.076
						8.778	0.656	0.47	0.088
						8.889	0.685	0.502	0.101
						9	0.712	0.534	0.116
						9.111	0.738	0.566	0.133
						9.222	0.763	0.597	0.152
						9.333	0.785	0.627	0.173
						9.444	0.807	0.656	0.196
						9.556	0.826	0.684	0.221
						9.667	0.844	0.711	0.249
						9.778	0.861	0.737	0.278
						9.889	0.876	0.761	0.31
						10	0.889	0.783	0.343
						10.111	0.902	0.804	0.377
						10.222	0.913	0.823	0.413
						10.333	0.923	0.841	0.45
						10.444	0.932	0.857	0.487
						10.556	0.94	0.872	0.524
						10.667	0.947	0.886	0.56
						10.778	0.953	0.898	0.596
						10.889	0.959	0.909	0.63
						11	0.964	0.919	0.663
						11.111	0.968	0.928	0.695
						11.222	0.972	0.936	0.724
						11.333	0.976	0.944	0.751
						11.444	0.979	0.95	0.776
						11.556	0.982	0.956	0.799
						11.667	0.984	0.961	0.82
						11.778	0.986	0.966	0.839
						11.889	0.988	0.97	0.856
						12	0.99	0.973	0.871
						12.111	0.991	0.976	0.884
						12.222	0.992	0.979	0.896
						12.333	0.994	0.982	0.906
						12.444	0.995	0.984	0.916
						12.556	0.995	0.986	0.924
						12.667	0.996	0.988	0.931
						12.778	0.997	0.989	0.937
						12.889	0.998	0.991	0.942
						13	0.998	0.992	0.947
						13.111	0.998	0.993	0.951
						13.222	0.999	0.994	0.954
						13.333	0.999	0.995	0.957
						13.444	1	0.996	0.96
						13.556	1	0.996	0.962
						13.667	1	0.997	0.964
						13.778	1	0.997	0.966
						13.889	1	0.998	0.967
						14	1.001	0.998	0.968
						14.111	1.001	0.998	0.969
						14.222	1.001	0.999	0.97
						14.333	1.001	0.999	0.971
						14.444	1.001	0.999	0.972
						14.556	1.001	0.999	0.972
						14.667	1.001	1	0.973
						14.778	1.001	1	0.973
						14.889	1.001	1	0.974
						15	1.001	1	0.974

## Sheet: Figure 8ei left
Figure 8ei center		neural responses over time for the target (i.e., attended) versus the distractor (i.e., masked) curves, averageed across all selected neurons in the first layer.
		iteration	target	distractor
		1	-0.0013721	-0.000142336
		2	0.00137216	0.000142336
		3	0.269468	0.271516
		4	0.521627	0.304983
		5	0.725399	0.324272
		6	0.00125271	0.00353783
		7	0.00192267	0.00395602

## Sheet: Figure 8ei center
Figure 8ei center		the response distributions for the target and distractor scenarios
		Percentile	Target	Distractor
		0	0	0
		0.02	0	0
		0.04	0	0
		0.06	0.0172629	0.0164304
		0.08	0.033677	0.0267485
		0.1	0.0472063	0.0346984
		0.12	0.0543539	0.0442965
		0.14	0.0710636	0.0516273
		0.16	0.0875293	0.0560832
		0.18	0.112592	0.0705664
		0.2	0.130897	0.0767949
		0.22	0.147645	0.104303
		0.24	0.173264	0.125828
		0.26	0.197047	0.146775
		0.28	0.212062	0.163217
		0.3	0.224995	0.182981
		0.32	0.253123	0.199629
		0.34	0.253799	0.211489
		0.36	0.268168	0.22009
		0.38	0.287257	0.230724
		0.4	0.301061	0.242635
		0.42	0.319804	0.253759
		0.44	0.344182	0.256142
		0.46	0.368027	0.262238
		0.48	0.392427	0.269223
		0.5	0.415367	0.276691
		0.52	0.4418	0.287661
		0.54	0.471574	0.295766
		0.56	0.491606	0.30417
		0.58	0.493638	0.31595
		0.6	0.512168	0.327416
		0.62	0.532561	0.34595
		0.64	0.546636	0.364209
		0.66	0.571124	0.38412
		0.68	0.597385	0.400191
		0.7	0.632242	0.415423
		0.72	0.67039	0.437379
		0.74	0.713462	0.461287
		0.76	0.753627	0.480231
		0.78	0.769617	0.493573
		0.8	0.827436	0.496375
		0.82	0.885735	0.506523
		0.84	0.956814	0.517468
		0.86	1.04147	0.527717
		0.88	1.14881	0.536846
		0.9	1.24173	0.549214
		0.92	1.34539	0.56641
		0.94	1.42698	0.593953
		0.96	1.47507	0.619945
		0.98	1.55846	0.715069
		1	1.80525	1.77585

## Sheet: Figure 8ei right
Figure 8ei right		Distribution (histogram) of Modulation index for neurons in the first layer with the target receptive field
	lower vlaue	higher value	number of neurons
	-1	-0.9	2
	-0.9	-0.8	4
	-0.8	-0.7	20
	-0.7	-0.6	21
	-0.6	-0.5	60
	-0.5	-0.4	141
	-0.4	-0.3	148
	-0.3	-0.2	210
	-0.2	-0.1	391
	-0.1	0	498
	0	0.1	966
	0.1	0.2	794
	0.2	0.3	825
	0.3	0.4	1646
	0.4	0.5	8191
	0.5	0.6	77
	0.6	0.7	8
	0.7	0.8	2
	0.8	0.9	1
	0.9	1	0

## Sheet: Figure 9ci
Figure 9ci
	Amplitude				Width				Asymptote				Preferred orientation
	lower vlaue	higher value	number of neurons		lower vlaue	higher value	number of neurons		lower vlaue	higher value	number of neurons		lower vlaue	higher value	number of neurons
	-1	-0.9	9		-1	-0.9	37		-1	-0.9	0		-90	-81	17
	-0.9	-0.8	5		-0.9	-0.8	12		-0.9	-0.8	2		-81	-72	0
	-0.8	-0.7	4		-0.8	-0.7	6		-0.8	-0.7	8		-72	-63	0
	-0.7	-0.6	4		-0.7	-0.6	6		-0.7	-0.6	7		-63	-54	0
	-0.6	-0.5	7		-0.6	-0.5	7		-0.6	-0.5	16		-54	-45	0
	-0.5	-0.4	4		-0.5	-0.4	14		-0.5	-0.4	25		-45	-36	0
	-0.4	-0.3	6		-0.4	-0.3	13		-0.4	-0.3	48		-36	-27	1
	-0.3	-0.2	6		-0.3	-0.2	19		-0.3	-0.2	88		-27	-18	0
	-0.2	-0.1	13		-0.2	-0.1	51		-0.2	-0.1	110		-18	-9	0
	-0.1	0	11		-0.1	0	265		-0.1	0	148		-9	0	0
	0	0.1	10		0	0.1	341		0	0.1	180		0	9	842
	0.1	0.2	9		0.1	0.2	32		0.1	0.2	107		9	18	0
	0.2	0.3	22		0.2	0.3	16		0.2	0.3	53		18	27	0
	0.3	0.4	30		0.3	0.4	4		0.3	0.4	35		27	36	0
	0.4	0.5	28		0.4	0.5	9		0.4	0.5	27		36	45	1
	0.5	0.6	68		0.5	0.6	13		0.5	0.6	15		45	54	0
	0.6	0.7	129		0.6	0.7	8		0.6	0.7	9		54	63	0
	0.7	0.8	223		0.7	0.8	6		0.7	0.8	5		63	72	6
	0.8	0.9	173		0.8	0.9	2		0.8	0.9	0		72	81	4
	0.9	1	122		0.9	1	22		0.9	1	0		81	90	12
